# Supplementary material for: Polyphenylglyoxamide-Based Amphiphilic Small Molecular Peptidomimetics as Antibacterial Agents with Anti-Biofilm Activity
Source: Int J Mol Sci. 2021 Jul 8;22(14):7344. doi: 10.3390/ijms22147344 (PMC8303886; doi:10.3390/ijms22147344)
Supplement: Supplementary file 1 [file ijms-22-07344-s001.zip]

Archive with 1 entries (1 files):
- ijms-1261216-supplementary.pdf
